# Supplementary material for: Comparative Effects of Maturity and Processing on Chemical Composition and Bioactivities in Toona sinensis Leaves
Source: Foods. 2025 Aug 2;14(15):2717. doi: 10.3390/foods14152717 (PMC12346186; doi:10.3390/foods14152717)
Supplement: Supplementary file 1 [file foods-14-02717-s001.zip]

Archive with 1 entries (1 files):
- foods-3757404-supplementary.pdf
